# Supplementary material for: The Phosphatomes of the Multicellular Myxobacteria Myxococcus xanthus and Sorangium cellulosum in Comparison with Other Prokaryotic Genomes
Source: PLoS One. 2010 Jun 17;5(6):e11164. doi: 10.1371/journal.pone.0011164 (PMC2887360; doi:10.1371/journal.pone.0011164)
Supplement: Table S1 — Complete numbers of certain COG proteins in 72 different eukaryotic, archaeal and bacterial genomes based on the 66 genome COG database and data obtained from the IMG portal. (0.04 MB XLS) [file pone.0011164.s003.xls]

## Sheet: Tabelle1
						ELKs		PP2C		SpoIIE	anti-sigma factor kinases	anti-anti-sigma factors		PPP		PTP	low-MW PTPs	P T/S Ps	PTP	PTP	euk. PTPs	PTPZ
superkingdom	phylum	class	order		organism	COG0515		COG0631		C0G2208	COG2172	COG1366		COG0639		COG2453	COG0394	COG2365	COG4551	COG5350	COG5599	COG4464
Bacteria	Proteobacteria	Deltaproteobacteria	Myxococcales	Sce	Sorangium cellulosum So ce56	315		16		13	4	71		7		3	1	1				1
Eukaryota	Ascomycota	Saccharomycetes	Saccharomycetales	Scey	Saccharomyces cerevisiae	115		8						13		6	1	5			2
Eukaryota	Ascomycota	Schizosaccharomycetes	Schizosaccharomycetales	Spo	Schizosaccharomyces pombe	104		7						11		4	1	2			3
Bacteria	Proteobacteria	Deltaproteobacteria	Myxococcales	Mxan	Myxococcus xanthus DK1622	96		4		1	2	2		5		3	1					1
Bacteria	Cyanobacteria		Chroococcales	Nos	Nostoc sp. PCC 7120	50		4		5	5	9		5		1	3		1
Bacteria	Actinobacteria	Actinobacteria	Actinomycetales	Sco	Streptomyces coelicolor A3(2)	35		3		46	17	14		2		1	4	1
Bacteria	Actinobacteria	Actinobacteria	Actinomycetales	Sav	Streptomyces avermitilis	33		8		40	22	13		2		1	3	2
Eukaryota	Microsporidia		Apansporoblastina	Ecu	Encephalitozoon cuniculi	27								5							1
Bacteria	Proteobacteria	Deltaproteobacteria	Myxococcales	AspF	Anaeromyxobacter sp. FW 109-5	20		2		2	1	2		5		2	2
Bacteria	Proteobacteria	Deltaproteobacteria	Myxococcales	Adeh	Anaeromyxobacter dehalogenans 2CP-C	19		2		1				5		1	2
Bacteria	Proteobacteria	Deltaproteobacteria	Myxococcales	AspK	Anaeromyxobacter sp. K	18		2		1				4		2	2
Bacteria	Proteobacteria	Deltaproteobacteria	Myxococcales	Ade1	Anaeromyxobacter dehalogenans 2CP-1	17		2		1				4		1	2
Bacteria	Actinobacteria	Actinobacteria	Actinomycetales	Mtu	Mycobacterium tuberculosis H37Rv	12		1		1	2	6					2	1
Bacteria	Actinobacteria	Actinobacteria	Actinomycetales	MtC	Mycobacterium tuberculosis CDC1551	12		1		1	2	6					2	1
Bacteria	Cyanobacteria		Nostocales	Syn	Synechocystis	9		3		5	2	4		1			2
Bacteria	Deinococcus-Thermus	Deinococci	Deinococcales	Dra	Deinococcus radiodurans	8		2			3	2		9		1	1	1
Bacteria	Proteobacteria	Gammaproteobacteria	Pseudomonadales	Pae	Pseudomonas aeruginosa	7		3		3		3		2		1	2	1	1
Bacteria	Actinobacteria	Actinobacteria	Actinomycetales	Cgl	Corynebacterium glutamicum	5		1								1	5
Bacteria	Actinobacteria	Actinobacteria	Actinomycetales	Mle	Mycobacterium leprae	5		1
Bacteria	Firmicutes	Bacilli	Bacillales	Bsu	Bacillus subtilis	5		1		3	3	10		1			3					1
Bacteria	Firmicutes	Bacilli	Lactobacillales	Spn	Streptococcus pneumoniae TIGR4	4		1						3			1					1
Archaea	Crenarchaeota	Thermoprotei	Sulfolobales	Sso	Sulfolobus solfataricus	3								1		1
Bacteria	Chlamydiae	Chlamydiae	Chlamydiales	Ctr	Chlamydia trachomatis	3		1		1	1	2
Bacteria	Chlamydiae	Chlamydiae	Chlamydiales	Cpn	Chlamydophila pneumoniae CWL029	3		1		1	1	2
Bacteria	Firmicutes	Clostridia	Clostridiales	Cac	Clostridium acetobutylicum	3		3		1	1	1		1			2					2
Bacteria	Firmicutes	Bacilli	Bacillales	Bha	Bacillus halodurans	3		1		2	3	4		2			3
Archaea	Crenarchaeota	Thermoprotei	Thermoproteales	Pya	Pyrobaculum aerophilum	2								1		1
Bacteria	Firmicutes	Bacilli	Bacillales	Sau	Staphylococcus aureus N315	2		1		1	1	1					3					2
Bacteria	Firmicutes	Bacilli	Bacillales	Lin	Listeria innocua	2		1		1	2	7		1			3	2		1		1
Bacteria	Proteobacteria	Gammaproteobacteria	Enterobacteriales	Ype	Yersinia pestis	2								1		1		1
Bacteria	Proteobacteria	Betaproteobacteria	Burkholderiales	Rso	Ralstonia solanacearum	2		1						1			2	1	1
Bacteria	Proteobacteria	Alphaproteobacteria	Rhizobiales	Mlo	Mesorhizobium loti	2		1		1				3			3		1	1
Archaea	Euryarchaeota	Halobacteria	Halobacteriales	Hbs	Halobacterium sp. NRC-1	1								1			1
Archaea	Euryarchaeota	Thermoplasmata	Thermoplasmatales	Tac	Thermoplasma acidophilum	1								1
Archaea	Euryarchaeota	Thermoplasmata	Thermoplasmatales	Tvo	Thermoplasma volcanium	1		1						1
Bacteria	Aquificae	Aquificae	Aquificales	Aae	Aquifex aeolicus	1		2									2
Bacteria	Firmicutes	Bacilli	Lactobacillales	Lla	Lactococcus lactis	1		1						1			2	1
Bacteria	Firmicutes	Bacilli	Lactobacillales	Spy	Streptococcus pyogenes M1 GAS	1		1									1
Bacteria	Firmicutes	Mollicutes	Mycoplasmatales	Uur	Ureaplasma urealyticum	1		1
Bacteria	Firmicutes	Mollicutes	Mycoplasmatales	Mpu	Mycoplasma pulmonis	1		1
Bacteria	Firmicutes	Mollicutes	Mycoplasmatales	Mpn	Mycoplasma pneumoniae	1		1
Bacteria	Firmicutes	Mollicutes	Mycoplasmatales	Mge	Mycoplasma genitalium	1		1
Bacteria	Proteobacteria	Gammaproteobacteria	Enterobacteriales	EcZ	Escherichia coli O157:H7 EDL933	1								5		1	2
Bacteria	Proteobacteria	Gammaproteobacteria	Vibrionales	Vch	Vibrio cholerae	1				1		2		1		1	2
Bacteria	Proteobacteria	Gammaproteobacteria	Pasteurellales	Hin	Haemophilus influenzae	1								2
Bacteria	Proteobacteria	Gammaproteobacteria	Pasteurellales	Pmu	Pasteurella multocida	1								2			2
Bacteria	Proteobacteria	Gammaproteobacteria	Xanthomonadales	Xfa	Xylella fastidiosa 9a5c	1		1						1			1
Bacteria	Proteobacteria	Epsilonproteobacteria	Campylobacterales	Hpy	Helicobacter pylori 26695	1		1
Bacteria	Proteobacteria	Alphaproteobacteria	Rhizobiales	Atu	Agrobacterium tumefaciens strain C58	1		1				2		2			1	2		1
Bacteria	Thermotogae	Thermotogae	Thermotogales	Tma	Thermotoga maritima					1	2	2		2
Bacteria	Fusobacteria	Fusobacteria	Fusobacterales	Fnu	Fusobacterium nucleatum					1		1		1
Bacteria	Spirochaetes	Spirochaetes	Spirochaetales	Tpa	Treponema pallidum					3		3
Bacteria	Proteobacteria	Alphaproteobacteria	Rhizobiales	Sme	Sinorhizobium meliloti					1		1		2			1			2
Archaea	Euryarchaeota	Methanococci	Methanococcales	Mja	Methanococcus jannaschii									1		2
Archaea	Euryarchaeota	Methanomicrobia	Methanosarcinales	Mac	Methanosarcina acetivorans str.C2A									2		2	1
Archaea	Euryarchaeota	Thermococci	Thermococcales	Pho	Pyrococcus horikoshii									2		1
Archaea	Euryarchaeota	Thermococci	Thermococcales	Pab	Pyrococcus abyssi									2		1
Archaea	Euryarchaeota	Archaeoglobi	Archaeoglobales	Afu	Archaeoglobus fulgidus									2			2
Archaea	Euryarchaeota	Methanopyri	Methanopyrales	Mka	Methanopyrus kandleri AV19									1
Archaea	Crenarchaeota	Thermoprotei	Desulfurococcales	Ape	Aeropyrum pernix									3
Bacteria	Proteobacteria	Gammaproteobacteria	Enterobacteriales	Eco	Escherichia coli K12									3		1	2
Bacteria	Proteobacteria	Gammaproteobacteria	Enterobacteriales	Ecs	Escherichia coli O157:H7									5		1	2
Bacteria	Proteobacteria	Gammaproteobacteria	Enterobacteriales	Sty	Salmonella typhimurium LT2									3			1
Bacteria	Proteobacteria	Gammaproteobacteria	Enterobacteriales	Buc	Buchnera sp. APS									1
Bacteria	Proteobacteria	Betaproteobacteria	Neisseriales	Nme	Neisseria meningitidis MC58									1			1
Bacteria	Proteobacteria	Betaproteobacteria	Neisseriales	Nma	Neisseria meningitidis Z2491									1			1
Bacteria	Proteobacteria	Epsilonproteobacteria	Campylobacterales	Cje	Campylobacter jejuni									1			1
Bacteria	Proteobacteria	Alphaproteobacteria	Caulobacterales	Ccr	Caulobacter vibrioides							1		1			2	2
Bacteria	Euryarchaeota	Methanobacteria	Methanobacteriales	Mth	Methanothermobacter thermautotrophicus												1
Bacteria	Proteobacteria	Alphaproteobacteria	Rhizobiales	Bme	Brucella melitensis												2			1
Bacteria	Proteobacteria	Alphaproteobacteria	Rickettsiales	Rpr	Rickettsia prowazekii
Bacteria	Proteobacteria	Alphaproteobacteria	Rickettsiales	Rco	Rickettsia conorii
	numbers obtained from the 66 genome COG database
	numbers obtained from the integrated microbial genome systems (http://img.jgi.doe.gov/cgi-bin/pub/main.cgi)
	protein sequences from grey shaded organisms were not used in phylogenetic trees (only sequences from one genus)
changed by author	Sce:sce0876,sce1777,sce2321,sce9114,sce8427,sce6543,sce5204(a),sce5201,sce5198,sce3741,sce3610(a),sce2617,sce1779
	(a)sce3610, sce5204 not listed by IMG
different from puplication	(b)SCO4695, sco6321 were found by IMG but not listed in reference (Shi L and Zhang W (2004)
	Comparative analysis of eukaryotic-type protein phosphatases in two streptomycete genomes. Microbiology 150: 2247-56.).
	The same reference listed SCO7321, which was not found by IMG.
	sco:SCO0451, SCO0464, SCO0542, SCO0675, SCO0676, SCO0717, SCO0751, SCO0767, SCO0872, SCO0946, SCO1327, SCO2560, SCO2624, SCO3284, SCO3679, SCO3691, SCO3723, SCO3785, SCO3796, SCO3971, SCO4107, SCO4120, SCO4201, SCO4447,
	SCO4695(b), SCO5040, SCO5104, SCO5747, SCO5933, SCO6321(b), SCO6390, SCO6484, SCO7009, SCO7063, SCO7158, SCO7220, SCO7320, SCO7326, SCO7354, SCO7380, SCO7448, SCO7541, SCO7747, SCO7748, SCO7759, SCP1.41c, SCP1.313, SCO7321(b)
